# Supplementary material for: Regular fecal microbiota transplantation to Senescence Accelerated Mouse-Prone 8 (SAMP8) mice delayed the aging of locomotor and exploration ability by rejuvenating the gut microbiota
Source: Front Aging Neurosci. 2022 Oct 3;14:991157. doi: 10.3389/fnagi.2022.991157 (PMC9574184; doi:10.3389/fnagi.2022.991157)
Supplement: Supplementary file 2 [file Table_1.xlsx]

## Sheet: Sheet1
Comparison to the Average Velocity (excluding still time) Among 7M, 9M and 11M within group
`	7M	9M	11M	F	P
Control Group	104.3±14.11	109±15.23	87.65±27.02	14.03	0.0001
Saline Group	104±16.65	87.76±12.43	81.37±10.28	15.14	0.0005
young FMT Group	103.4±25.3	105.9±14.85	86.41±17.86	7.52	0.0023
old FMT Group	103.7±10.58	95.03±16.31	86.6±16.45	9.65	0.0016
Repeated measures one-way ANOVA
The average velocity = total movement distances /the mobile time; the mobile time= total time-still time
Comparison to the Average Velocity (excluding still time) Among four groups at the same months of age
	Control group	Saline group	Young FMT group	Old FMT group	F	P
7M	103.1±13.26	103.9±34.06	105.9±36.84	100.1±11.8	0.24	0.87
9M	103.1±22.59	84.99±17.83	102.9±15.46	86.73±18.54	5.78	0.001
11M	87.65±27.02	81.37±10.28	86.41±17.86	86.6±16.45	0.29	0.83
One-way ANOVA; Yellow: P<0.05
The average velocity = total movement distances /the mobile time; the mobile time= total time-still time
