# Supplementary material for: Regular fecal microbiota transplantation to Senescence Accelerated Mouse-Prone 8 (SAMP8) mice delayed the aging of locomotor and exploration ability by rejuvenating the gut microbiota
Source: Front Aging Neurosci. 2022 Oct 3;14:991157. doi: 10.3389/fnagi.2022.991157 (PMC9574184; doi:10.3389/fnagi.2022.991157)
Supplement: Supplementary file 3 [file Table_2.xlsx]

## Sheet: sheet1
Comparison of Average Velocity between sequenced mice and unsequenced mice within group
`	7M-sequenced	7M-unsequenced	t	P	9M-sequenced	9M-unsequenced	t	P	11M-sequenced	11M-unsequenced	t	P
Control Group	58.86±13.05	71.29±14.22	1.79	0.08	56.64±13.40	66.73±26.70	0.81	0.43	35.30±13.98	54.58±33.86	1.22	0.24
Saline Group	73.28±13.03	73.53±34.59	0.02	0.99	51.79±6.206	51.95±23.09	0.02	0.99	41.57±7.494	47.06±15.61	0.73	0.49
young FMT Group	69.64±17.64	70.69±39.71	0.06	0.95	71.53±11.48	68.56±18.7	0.33	0.74	54.42±25.26	48.36±21.42	0.5	0.63
old FMT Group	71.37±6.289	66.03±13.25	0.87	0.39	65.31±16.17	43.8±20.14	2.14	0.05	53.86±22.67	44.14±18.56	0.82	0.43
T-test
Comparison of Still Time between sequenced mice and unsequenced mice within group
	7M-sequenced	7M-unsequenced	t	P	9M-sequenced	9M-unsequenced	t	P	11M-sequenced	11M-unsequenced	t	P
Control Group	111.30±20.30	97.07±17.22	1.63	0.11	126.30±12.81	119.10±53.19	0.29	0.77	164.60±36.31	134.50±51.11	1.21	0.24
Saline Group	89.66±17.85	93.19±26.52	0.28	0.78	122.1±11.34	124.2±52.13	0.09	0.93	142.5±22.88	133.2±36.69	0.51	0.62
young FMT Group	101.4±21.81	108.3±33.74	0.43	0.67	101.7±21.22	100.2±24.28	0.13	0.9	131.7±64.66	136.4±49.86	0.16	0.87
old FMT Group	87.78±7.733	103.2±21.72	1.55	0.13	105.3±20.28	140.9±32.49	2.28	0.04	128.4±44.65	147.1±42.88	0.73	0.48
T-test
Comparison of Explorative numbers between sequenced mice and unsequenced mice within group
	7M-sequenced	7M-unsequenced	P	9M-sequenced	9M-unsequenced	P	11M-sequenced	11M-unsequenced	P
Control Group	7.80±4.20	7.75±3.40	0.95	5.60±3.65	6.50±3.19	0.71	5.40±3.58	5.80±5.27	0.92
Saline Group	8.60±1.95	9.12±5.86	0.69	5.80±3.83	8.20±9.90	0.99	3.20±3.11	4.44±3.88	0.53
young FMT Group	7.00±3.16	7.28±7.49	0.58	7.80±2.59	10.88±7.92	0.53	7.60±5.60	7.73±4.00	0.97
old FMT Group	8.00±4.30	6.63±2.68	0.43	5.80±3.27	3.36±1.69	0.17	2.80±3.56	3.86±2.27	0.38
Mann-Whitney U Test
Comparison of Latency to Central Zone between sequenced mice and unsequenced mice within group
	7M-sequenced	7M-unsequenced	t	P	9M-sequenced	9M-unsequenced	t	P	11M-sequenced	11M-unsequenced	t	P
Control Group	265.90±57.47	281.80±54.74	0.59	0.56	205.80±96.59	250.10±95.07	0.93	0.36	300±0.052	269.90±66.81	0.99	0.34
Saline Group	274.7±56.45	260±71.59	0.43	0.67	300±0.04025	292.9±27.48	0.57	0.58	287.8±27.24	280±59.89	0.27	0.79
young FMT Group	227.7±100	263.7±70.46	0.97	0.34	231.2±70.57	228.1±92.92	0.07	0.95	279.8±45.17	218.6±102.4	1.26	0.23
old FMT Group	300±0.01	286.8±45.67	0.64	0.53	299.9±0.03	289±29.99	0.8	0.44	299.9±0.05	286.8±34.81	0.83	0.42
T-test
