# Supplementary material for: Regular fecal microbiota transplantation to Senescence Accelerated Mouse-Prone 8 (SAMP8) mice delayed the aging of locomotor and exploration ability by rejuvenating the gut microbiota
Source: Front Aging Neurosci. 2022 Oct 3;14:991157. doi: 10.3389/fnagi.2022.991157 (PMC9574184; doi:10.3389/fnagi.2022.991157)
Supplement: Supplementary file 4 [file Table_3.xlsx]

## Sheet: Sheet1
Multiple Comparisons of unweighted unifrac distances among the seven months
	7	8	9	10	11	12	13
7
8	0.160203
9	0.0652681	0.983017
10	0.0236014	0.688811	0.368984
11	0.00699301	0.361888	0.356643	0.832867
12	0.00899101	0.00699301	0.00699301	0.356643	0.361888
13	0.00699301	0.00699301	0.00699301	0.157343	0.283217	0.827015
Wilcoxon test, FDR adjusted, light red, P<0.05
