# Supplementary material for: Regular fecal microbiota transplantation to Senescence Accelerated Mouse-Prone 8 (SAMP8) mice delayed the aging of locomotor and exploration ability by rejuvenating the gut microbiota
Source: Front Aging Neurosci. 2022 Oct 3;14:991157. doi: 10.3389/fnagi.2022.991157 (PMC9574184; doi:10.3389/fnagi.2022.991157)
Supplement: Supplementary file 5 [file Table_4.xlsx]

## Sheet: Sheet1
Multiple Comparisons of unweighted unifrac distances among the seven months within the group
Young FMT Group	7	8	9	10	11	12	13
7
8	0.688
9	0.513	0.985
10	0.355	0.985	0.799
11	0.042	0.215	0.141	0.212
12	0.047	0.047	0.042	0.047	0.298
13	0.042	0.042	0.042	0.042	0.257	0.513
Control Group	7	8	9	10	11	12	13
7
8	0.038
9	0.038	0.948
10	0.038	0.231	0.231
11	0.038	0.038	0.038	0.523
12	0.04	0.038	0.038	0.056	0.063
13	0.038	0.04	0.038	0.231	0.218	0.442
Saline Group	7	8	9	10	11	12	13
7
8	0.341
9	0.414	0.436
10	0.597	0.199	0.207
11	0.207	0.207	0.317	0.341
12	0.245	0.207	0.207	0.518	0.562
13	0.341	0.147	0.207	0.628	0.467	0.976
Old FMT Group	7	8	9	10	11	12	13
7
8	0.396
9	0.444	0.479
10	0.273	0.168	0.444
11	0.173	0.105	0.105	0.105
12	0.173	0.105	0.173	0.168	0.105
13	0.243	0.105	0.273	0.442	0.105	0.118
Wilcoxon test, FDR adjusted, light red, P<0.05
