# Supplementary material for: Regular fecal microbiota transplantation to Senescence Accelerated Mouse-Prone 8 (SAMP8) mice delayed the aging of locomotor and exploration ability by rejuvenating the gut microbiota
Source: Front Aging Neurosci. 2022 Oct 3;14:991157. doi: 10.3389/fnagi.2022.991157 (PMC9574184; doi:10.3389/fnagi.2022.991157)
Supplement: Supplementary file 6 [file Table_5.xlsx]

## Sheet: β diversity
Multiple Comparisons of unweighted unifrac distances among four groups at the same months of old
N:	5	5	5	5
07M	Control_Group	Saline_Group	Young_FMT_Group	Old_FMT_Group
Control_Group	NA	0.457542	0.457542	0.457542
Saline_Group	0.173296	NA	0.457542	0.457542
Young_FMT_Group	0.151517	0.105368	NA	0.457542
Old_FMT_Group	0.14205	0.130292	0.10208	NA
P-values in the upper triangle and R2 values in the lower triangle for each comparison
Wilcoxon test, FDR adjusted
N:	5	5	5	5
09M	Control_Group	Saline_Group	Young_FMT_Group	Old_FMT_Group
Control_Group	NA	0.0819181	0.0819181	0.0659341
Saline_Group	0.217747	NA	0.396603	0.116883
Young_FMT_Group	0.266664	0.109995	NA	0.182218
Old_FMT_Group	0.377448	0.178223	0.201208	NA
P-values in the upper triangle and R2 values in the lower triangle for each comparison
Wilcoxon test, FDR adjusted
N:	5	5	5	5
10M	Control_Group	Saline_Group	Young_FMT_Group	Old_FMT_Group
Control_Group	NA	0.128871	0.107892	0.171429
Saline_Group	0.25951	NA	0.171429	0.54046
Young_FMT_Group	0.284923	0.157303	NA	0.171429
Old_FMT_Group	0.162359	0.0947531	0.181194	NA
P-values in the upper triangle and R2 values in the lower triangle for each comparison
Wilcoxon test, FDR adjusted
N:	5	5	5	5
11M	Control_Group	Saline_Group	Young_FMT_Group	Old_FMT_Group
Control_Group	NA	0.480719	0.0539461	0.480719
Saline_Group	0.122513	NA	0.480719	0.577423
Young_FMT_Group	0.251863	0.104902	NA	0.480719
Old_FMT_Group	0.149988	0.09694	0.161867	NA
P-values in the upper triangle and R2 values in the lower triangle for each comparison
Wilcoxon test, FDR adjusted
N:	4	5	5	4
13M	Control_Group	Saline_Group	Young_FMT_Group	Old_FMT_Group
Control_Group	NA	0.653347	0.664336	0.587413
Saline_Group	0.140012	NA	0.653347	0.587413
Young_FMT_Group	0.125316	0.0975101	NA	0.587413
Old_FMT_Group	0.223878	0.14305	0.240298	NA
P-values in the upper triangle and R2 values in the lower triangle for each comparison
Wilcoxon test, FDR adjusted
