# Supplementary material for: Regular fecal microbiota transplantation to Senescence Accelerated Mouse-Prone 8 (SAMP8) mice delayed the aging of locomotor and exploration ability by rejuvenating the gut microbiota
Source: Front Aging Neurosci. 2022 Oct 3;14:991157. doi: 10.3389/fnagi.2022.991157 (PMC9574184; doi:10.3389/fnagi.2022.991157)
Supplement: Supplementary file 7 [file Table_6.xlsx]

## Sheet: 07
	Multiple Comparisons of unweighted unifrac distances among Saline and FMT groups at the same months of old
	combination	SumsOfSqs	MeanSqs	F.Model	R2	P.value	FDR
7M	2Saline_Group <-> 3Young_FMT_Group	0.205422	0.205422	0.948122	0.105958	0.456543	0.456543
	2Saline_Group <-> 4Old_FMT_Group	0.271176	0.271176	1.17783	0.128335	0.27972	0.456543
	3Young_FMT_Group <-> 4Old_FMT_Group	0.191032	0.191032	1.01311	0.112404	0.356643	0.456543
	Wilcoxon Test
	combination	SumsOfSqs	MeanSqs	F.Model	R2	P.value	FDR
9M	2Saline_Group <-> 3Young_FMT_Group	0.28507	0.28507	1.07121	0.118089	0.31968	0.31968
	2Saline_Group <-> 4Old_FMT_Group	0.44459	0.44459	1.89077	0.191165	0.0599401	0.0899101
	3Young_FMT_Group <-> 4Old_FMT_Group	0.432134	0.432134	1.68896	0.174318	0.04995	0.0899101
	Wilcoxon Test, Yellow: P<0.05
	combination	SumsOfSqs	MeanSqs	F.Model	R2	P.value	FDR
10M	2Saline_Group <-> 3Young_FMT_Group	0.402822	0.402822	1.47425	0.155606	0.0749251	0.151349
	2Saline_Group <-> 4Old_FMT_Group	0.375858	0.375858	1.22382	0.132681	0.214785	0.214785
	3Young_FMT_Group <-> 4Old_FMT_Group	0.415201	0.415201	1.52035	0.159695	0.100899	0.151349
	Wilcoxon Test
	combination	SumsOfSqs	MeanSqs	F.Model	R2	P.value	FDR
11M	2Saline_Group <-> 3Young_FMT_Group	0.304498	0.304498	1.1603	0.126666	0.25974	0.25974
	2Saline_Group <-> 4Old_FMT_Group	0.464321	0.464321	1.93284	0.194591	0.0689311	0.103397
	3Young_FMT_Group <-> 4Old_FMT_Group	0.426358	0.426358	1.80023	0.183693	0.0629371	0.103397
	Wilcoxon Test
	combination	SumsOfSqs	MeanSqs	F.Model	R2	P.value	FDR
13M	2Saline_Group <-> 3Young_FMT_Group	0.232094	0.232094	0.892936	0.113131	0.465534	0.465534
	2Saline_Group <-> 4Old_FMT_Group	0.322431	0.322431	1.39386	0.166057	0.181818	0.272727
	3Young_FMT_Group <-> 4Old_FMT_Group	0.446961	0.446961	2.02175	0.252034	0.121878	0.272727
	Wilcoxon Test
